# Supplementary material for: High-quality PacBio draft genome sequences of 17 free-living Bradyrhizobium and four related Nitrobacteraceae strains isolated from arid soils in the Santa Catalina Mountains of Southern Arizona
Source: Access Microbiol. 2025 Feb 13;7(2):000884.v3. doi: 10.1099/acmi.0.000884.v3 (PMC11825986; doi:10.1099/acmi.0.000884.v3)
Supplement: Uncited Table S1. [file acmi-7-00884-s001.xlsx]

## Sheet: All.strains.tree
Supplementary Table 1: Genomes included in Bradyrhizobium phylogenomic reconstruction and genome statistics
Genome Name	IMG Genome ID	Supergroup	Genome Size (bp)	Gene Count	GC percent
Bradyrhizobium sp. JCM 18382	2734481923	B. elkanii	6654254	9666	63.73
Bradyrhizobium genosp. L BDV5419	3005726128	B. elkanii	7401610	7145	64.64
Bradyrhizobium sp. MOS004	2903710691	B. elkanii	7574276	7211	64.49
Bradyrhizobium elkanii UASWS1015	2711768153	B. elkanii	7780644	7347	64.68
Bradyrhizobium sp. LTSP885	2740892461	B. elkanii	7851216	7326	63.39
Bradyrhizobium sp. OHSU_III	2554235754	B. elkanii	7941537	7468	64.71
Bradyrhizobium sp. UASWS1016	2775507030	B. elkanii	8048236	7572	64.58
Bradyrhizobium sp. i1.14.1	2941515067	B. elkanii	8166720	7961	63.6
Bradyrhizobium sp. i1.12.3	2941507105	B. elkanii	8166816	7957	63.6
Bradyrhizobium sp. i1.8.4	2941523033	B. elkanii	8169134	7965	63.6
Bradyrhizobium sp. I1.14.4	2935630451	B. elkanii	8169952	7953	63.6
Bradyrhizobium sp. BR2003	2903735542	B. elkanii	8201106	7950	64.41
Bradyrhizobium embrapense SEMIA 6208	2636415425	B. elkanii	8221256	7954	63.97
Bradyrhizobium sp. SK17	2775507029	B. elkanii	8288568	7830	64.52
Bradyrhizobium tropiciagri SZCCT0338	3005634046	B. elkanii	8382111	7991	64.05
Bradyrhizobium sp. C9	2791355197	B. elkanii	8420563	7968	64.16
Bradyrhizobium jicamae SZCCT0215	3005688101	B. elkanii	8547214	8395	63.76
Bradyrhizobium sp. UFLA 03-321	2906660503	B. elkanii	8595048	8283	63.93
Bradyrhizobium sp. USDA 3458	2906635258	B. elkanii	8601019	8487	63.94
Bradyrhizobium sp. UFLA03-84	2908739725	B. elkanii	8628932	8353	64.12
Bradyrhizobium sp. 5(2017)	2906610324	B. elkanii	8636452	8646	63.72
Bradyrhizobium elkanii 587	2548876987	B. elkanii	8678542	10090	63.63
Bradyrhizobium jicamae SZCCT0349	3005617656	B. elkanii	8680666	8433	64.04
Bradyrhizobium pachyrhizi PAC 48	2654587664	B. elkanii	8693460	8282	63.76
Bradyrhizobium macuxiense BR 10303	2728368998	B. elkanii	8720350	8300	63.25
Bradyrhizobium elkanii USDA 3259	2513237096	B. elkanii	8722461	8325	63.91
Bradyrhizobium sp. USDA 4532	2927087549	B. elkanii	8759150	8404	63.8
Bradyrhizobium viridifuturi SEMIA 690	2654587693	B. elkanii	8797166	8886	64.03
Bradyrhizobium sp. USDA 4545	2926891879	B. elkanii	8816367	8493	63.8
Bradyrhizobium macuxiense BR 10355	2806310489	B. elkanii	8820234	8094	63.99
Bradyrhizobium mercantei SEMIA 6399	2876791980	B. elkanii	8842857	8401	63.99
Bradyrhizobium ivorense CI-41S	2908756301	B. elkanii	8864324	8543	64.37
Bradyrhizobium sp. NAS96.2	2885374607	B. elkanii	8927485	8854	63.79
Bradyrhizobium pachyrhizi BR3262	2654587691	B. elkanii	8962729	8509	63.76
Bradyrhizobium erythrophlei MT12	2690316366	B. elkanii	8967172	8578	63.82
Bradyrhizobium elkanii USDA 3254	2513237145	B. elkanii	8979722	8563	63.78
Bradyrhizobium sp. Ai1a-2	2524023210	B. elkanii	9029266	8584	62.58
Bradyrhizobium quebecense 66S1MB	2922425934	B. elkanii	9032145	8943	63.82
Bradyrhizobium sp. LTSPM299	2876835587	B. elkanii	9094432	8836	62.82
Bradyrhizobium sp. USDA 4541	2926965794	B. elkanii	9153973	9010	63.74
Bradyrhizobium brasilense UFLA0613	2903759329	B. elkanii	9178787	9126	63.73
Bradyrhizobium elkanii BLY3-8	2874574542	B. elkanii	9198916	8910	63.81
Bradyrhizobium elkanii BLY6-1	2876826675	B. elkanii	9202572	8911	63.81
Bradyrhizobium sp. CCBAU 53421	3005474847	B. elkanii	9259049	8865	63.89
Bradyrhizobium elkanii USDA 33	2927041445	B. elkanii	9295246	9000	63.67
Bradyrhizobium elkanii CCBAU 43297	2657245630	B. elkanii	9299280	9228	63.75
Bradyrhizobium elkanii USDA 103	2928741164	B. elkanii	9384871	9280	63.78
Bradyrhizobium ivorense CI-1B	2904690495	B. elkanii	9412302	8911	64.21
Bradyrhizobium elkanii USDA 31	2927021607	B. elkanii	9427677	9277	63.75
Bradyrhizobium japonicum USDA 11	2927078233	B. elkanii	9434883	9315	63.74
Bradyrhizobium sp. Leo170	2885383462	B. elkanii	9473874	9775	62.67
Bradyrhizobium elkanii USDA 8	2926838592	B. elkanii	9478955	9300	63.72
Bradyrhizobium elkanii USDA 84	2927945427	B. elkanii	9480929	9305	63.72
Bradyrhizobium elkanii USDA 74	2927926805	B. elkanii	9482639	9305	63.72
Bradyrhizobium elkanii USDA 77	2927936111	B. elkanii	9483576	9315	63.72
Bradyrhizobium elkanii USDA 76	2517572143	B. elkanii	9484767	9151	63.72
Bradyrhizobium elkanii USDA 71	2927530257	B. elkanii	9521941	9335	63.7
Bradyrhizobium elkanii USDA 47	2955939424	B. elkanii	9525084	9300	63.7
Bradyrhizobium elkanii USDA 46	2927354534	B. elkanii	9525220	9336	63.7
Bradyrhizobium elkanii USDA 71a	2927539593	B. elkanii	9527404	9339	63.7
Bradyrhizobium elkanii TnphoA 33	2879064412	B. elkanii	9529806	10420	63.67
Bradyrhizobium elkanii USDA 63	2927473223	B. elkanii	9557297	9484	63.64
Bradyrhizobium elkanii USDA 94	2513237137	B. elkanii	9558895	9129	63.74
Bradyrhizobium elkanii USDA 98	2927904422	B. elkanii	9605245	9367	63.77
Bradyrhizobium elkanii USDA 66	2927491872	B. elkanii	9616270	9551	63.7
Bradyrhizobium elkanii USDA 83	2927867224	B. elkanii	9617663	9552	63.7
Bradyrhizobium elkanii USDA 61	2927454664	B. elkanii	9622165	9548	63.7
Bradyrhizobium elkanii USDA 90	2927876777	B. elkanii	9640338	9477	63.63
Bradyrhizobium japonicum USDA 15	2926695540	B. elkanii	9656734	9535	63.68
Bradyrhizobium elkanii USDA 120	2928778208	B. elkanii	9660651	9547	63.69
Bradyrhizobium elkanii USDA 130	2918400182	B. elkanii	9664136	9485	63.68
Bradyrhizobium sp. USDA 4537	2927095954	B. elkanii	9675914	9296	63.55
Bradyrhizobium sp. USDA 4538	2926956497	B. elkanii	9677479	9296	63.55
Bradyrhizobium sp. USDA 4539	2927105251	B. elkanii	9677511	9297	63.55
Bradyrhizobium elkanii USDA 93	2927973679	B. elkanii	9680669	9453	63.76
Bradyrhizobium elkanii USDA 99	2927913790	B. elkanii	9688473	9481	63.76
Bradyrhizobium elkanii USDA 99b	2929900284	B. elkanii	9688482	9449	63.76
Bradyrhizobium elkanii USDA 117	2928768511	B. elkanii	9706009	9696	63.69
Bradyrhizobium elkanii USDA 116	2928716645	B. elkanii	9715588	9654	63.73
Bradyrhizobium elkanii CCBAU 05737	2663763134	B. elkanii	9725461	9767	63.51
Bradyrhizobium sp. Leo121	2903768456	B. elkanii	9749579	10097	62.43
Bradyrhizobium tropiciagri SEMIA 6148	2639763021	B. elkanii	9767314	9466	63.49
Bradyrhizobium elkanii USDA 26	2927002766	B. elkanii	9774418	9670	63.65
Bradyrhizobium elkanii USDA 29	2926911820	B. elkanii	9792548	9750	63.64
Bradyrhizobium elkanii USDA 119	2929890720	B. elkanii	9824410	9563	63.7
Bradyrhizobium elkanii USDA 84a	2927954733	B. elkanii	9833624	9784	63.67
Bradyrhizobium elkanii USDA 101	2928706899	B. elkanii	9857245	9745	63.59
Bradyrhizobium elkanii USDA 67	2927510461	B. elkanii	9886923	9926	63.63
Bradyrhizobium elkanii WSM2783	2513237098	B. elkanii	9902361	9734	62.35
Bradyrhizobium elkanii USDA 39	2927298702	B. elkanii	9919651	9958	63.62
Bradyrhizobium elkanii USDA 406	2913266965	B. elkanii	9929849	9860	63.69
Bradyrhizobium uaiense UFLA 03-164	2903748898	B. elkanii	9972761	10430	63.26
Bradyrhizobium elkanii USDA 23	2927114549	B. elkanii	9993204	9863	63.57
Bradyrhizobium elkanii USDA 70	2927520388	B. elkanii	9996057	9868	63.57
Bradyrhizobium sp. 6(2017) 1S3	2889023381	B. elkanii	10014235	9877	63.29
Bradyrhizobium sp. Th.b2	2524023228	B. elkanii	10118060	9916	63.27
Bradyrhizobium septentrionale 7(2017)	8006933436	B. elkanii	10410654	10440	63.51
Bradyrhizobium septentrionale 162S2	8006973647	B. elkanii	10679141	10716	63.4
Bradyrhizobium sp. 8(2017)	2904699407	B. elkanii	11737391	12000	63.29
Bradyrhizobium guangdongense SM32	8006926726	B. japonicum	6749210	6705	64.12
Bradyrhizobium manausense SZCCT0433	3005603320	B. japonicum	6871711	6578	63.83
Bradyrhizobium diazoefficiens SZCCT0449	3005506211	B. japonicum	6943378	6643	64.48
Bradyrhizobium sp. OAS710	2852605567	B. japonicum	7031638	6863	64.14
Bradyrhizobium symbiodeficiens 85S1MB	2849076700	B. japonicum	7039503	6764	64.27
Bradyrhizobium amphicarpaeae 39S1MB	2844521893	B. japonicum	7044517	6712	64.66
Bradyrhizobium diazoefficiens SZCCT0423	3005512859	B. japonicum	7095320	6862	65.16
Bradyrhizobium diazoefficiens 65_7	8006897583	B. japonicum	7100878	6877	63.1
Bradyrhizobium diazoefficiens SZCCT0138	3005548003	B. japonicum	7132833	6824	63.93
Bradyrhizobium diazoefficiens 41_2	8006911912	B. japonicum	7144346	6954	63.48
Bradyrhizobium japonicum SZCCT0148	3005533906	B. japonicum	7171628	6948	64.11
Bradyrhizobium sp. 1108993	2827222445	B. japonicum	7184112	9365	63.69
Bradyrhizobium sp. URHA0013	2546825533	B. japonicum	7193102	6937	63.76
Bradyrhizobium cosmicum S23321	2513237178	B. japonicum	7231841	6943	64.3
Bradyrhizobium sp. MOS003	2879135838	B. japonicum	7261081	7033	64.16
Bradyrhizobium sp. UNPA324	2904674419	B. japonicum	7270970	7075	64.1
Bradyrhizobium cosmicum 58S1	2888388044	B. japonicum	7304136	7102	64.33
Bradyrhizobium sp. Y36	2791355196	B. japonicum	7323613	6955	64.98
Bradyrhizobium betae CECT 5829	2824350403	B. japonicum	7334789	7194	64.38
Bradyrhizobium japonicum SZCCT0231	3005519726	B. japonicum	7359052	7048	64.5
Bradyrhizobium sp. TM102	2888412883	B. japonicum	7363142	7006	64.49
Bradyrhizobium japonicum SZCCT0153	3005526779	B. japonicum	7415067	7122	64.45
Bradyrhizobium sp. R-73088	2857509624	B. japonicum	7472071	7230	64.11
Bradyrhizobium manausense SZCCT0118	3005696501	B. japonicum	7480816	7247	63.6
Bradyrhizobium tropiciagri SZCCT0294	3005491268	B. japonicum	7494187	7144	65.04
Bradyrhizobium japonicum 22	2529292555	B. japonicum	7504559	7224	64.53
Bradyrhizobium canariense SZCCT0289	3005680885	B. japonicum	7511607	7211	64.15
Bradyrhizobium sp. AT1	2690315824	B. japonicum	7534837	7115	64.56
Bradyrhizobium sp. DOA1	2675903623	B. japonicum	7543105	7190	63.81
Bradyrhizobium sp. BF49	2751185896	B. japonicum	7547693	7398	63.77
Bradyrhizobium sp. MOS002	2874583453	B. japonicum	7575111	7480	63.59
Bradyrhizobium japonicum is5	2524614545	B. japonicum	7588794	7363	63.79
Bradyrhizobium japonicum in8p8	2524614546	B. japonicum	7589915	7353	63.79
Bradyrhizobium genosp. B BDV5040	3005710791	B. japonicum	7622528	7292	63.92
Bradyrhizobium sp. LB11.1	2941531003	B. japonicum	7653939	7506	63.12
Bradyrhizobium diazoefficiens 38_8	8006904465	B. japonicum	7668734	7442	63.77
Bradyrhizobium japonicum USDA 135	2513237102	B. japonicum	7703324	7923	63.96
Bradyrhizobium sp. Leaf396	2643221819	B. japonicum	7709278	7416	63.78
Bradyrhizobium sp. RP6	2881364244	B. japonicum	7710352	7578	63.76
Bradyrhizobium sp. UNPF46	2906618971	B. japonicum	7750993	7500	64.44
Bradyrhizobium manausense SZCCT0344	3005673398	B. japonicum	7776092	7482	63.76
Bradyrhizobium glycinis CNPSo 4016	3005587118	B. japonicum	7794411	7687	63.73
Bradyrhizobium sp. HAMBI 2153	2824732956	B. japonicum	7810675	8026	63.82
Bradyrhizobium sp. CCGE-LA001	2775507256	B. japonicum	7833499	7315	63.57
Bradyrhizobium yuanmingense CCBAU 35157	2667528000	B. japonicum	7835337	7646	63.93
Bradyrhizobium sp. DOA9	2579778901	B. japonicum	7836549	7371	64.49
Bradyrhizobium sp. OK095	2687453685	B. japonicum	7846124	7449	63.89
Bradyrhizobium sp. 1(2017) 63S1MB	2888419890	B. japonicum	7857137	7655	64.17
Bradyrhizobium sp. F1.4.3	2935959822	B. japonicum	7869783	7678	63.41
Bradyrhizobium agreste CNPSo 4010	3005483717	B. japonicum	7877331	7546	63.81
Bradyrhizobium sp. LB12.1	2935769743	B. japonicum	7878163	7816	63.13
Bradyrhizobium liaoningense CCBAU 83689	2667528011	B. japonicum	7879791	8139	63.88
Bradyrhizobium sp. CCBAU 43298	2667527802	B. japonicum	7888414	7766	63.88
Bradyrhizobium daqingense CGMCC 1.10947	2596583556	B. japonicum	7889191	7559	63.73
Bradyrhizobium yuanmingense BR3267	2654587562	B. japonicum	7904309	7454	63.87
Bradyrhizobium sp. HAMBI 2299	2824746037	B. japonicum	7911610	7907	63.83
Bradyrhizobium sp. S3.2.6	2932794094	B. japonicum	7915132	7634	63.51
Bradyrhizobium sp. Ghvi	2651870122	B. japonicum	7925674	7566	63.03
Bradyrhizobium yuanmingense CCBAU 25021	2698536497	B. japonicum	7953991	7829	63.82
Bradyrhizobium sp. LB5.2	2935785616	B. japonicum	7962367	7935	63.11
Bradyrhizobium sp. S3.12.5	2935883170	B. japonicum	7964738	7630	63.5
Bradyrhizobium sp. S3.3.6	2932801729	B. japonicum	7987968	7624	63.42
Bradyrhizobium diazoefficiens 182_5	8006943881	B. japonicum	7989248	7819	62.98
Bradyrhizobium canariense USDA 3040	2891987373	B. japonicum	7995639	7864	63.24
Bradyrhizobium sp. LB13.1	8016622563	B. japonicum	7999408	8386	63.07
Bradyrhizobium centrosematis SEMIA 424	2842038055	B. japonicum	8002051	7771	63.95
Bradyrhizobium centrosematis SEMIA 431	2842045827	B. japonicum	8006841	7765	63.95
Bradyrhizobium sp. BK707	2799112246	B. japonicum	8011619	7634	64.57
Bradyrhizobium sp. LB8.2	2935793552	B. japonicum	8012592	7992	63.08
Bradyrhizobium liaoningense CCBAU 05525	2667527894	B. japonicum	8042825	8274	63.83
Bradyrhizobium sp. BM-T	2784132071	B. japonicum	8045545	7619	64.1
Bradyrhizobium sp. Y-H1	2781126056	B. japonicum	8045606	7620	64.11
Bradyrhizobium sp. R2.2-H	2781126058	B. japonicum	8046194	7621	64.1
Bradyrhizobium sp. YR681	2511231028	B. japonicum	8046582	8377	64.43
Bradyrhizobium sp. W	2784132048	B. japonicum	8048590	7621	64.11
Bradyrhizobium sp. WSM1417	2507262055	B. japonicum	8048963	7772	63.17
Bradyrhizobium liaoningense SZCCT0400	3005609903	B. japonicum	8076746	7748	64.65
Bradyrhizobium sp. LB14.3	2935777560	B. japonicum	8077691	8055	63
Bradyrhizobium diazoefficiens 36_1	8006918871	B. japonicum	8085095	7850	63.36
Bradyrhizobium sp. SUTN9-2	2908775508	B. japonicum	8092255	7623	63.89
Bradyrhizobium iriomotense SZCCT0007	3005498417	B. japonicum	8103393	7789	64.4
Bradyrhizobium guangzhouense CCBAU 51670	2844315083	B. japonicum	8138177	7894	63.39
Bradyrhizobium sp. LM2.3	8016595262	B. japonicum	8149947	8235	63.02
Bradyrhizobium sp. LM2.9	8016575299	B. japonicum	8154085	8553	63.02
Bradyrhizobium sp. LM3.4	8016557553	B. japonicum	8154380	8690	63.02
Bradyrhizobium sp. LM3.6	8016548790	B. japonicum	8155074	8758	63.02
Bradyrhizobium sp. LM6.11	8016530956	B. japonicum	8155261	8916	63.02
Bradyrhizobium sp. LM6.10	8016539877	B. japonicum	8155419	8908	63.02
Bradyrhizobium sp. ORS3257	2847914055	B. japonicum	8156021	8014	63.34
Bradyrhizobium sp. LM6.9	8016522445	B. japonicum	8156687	8506	63.02
Bradyrhizobium sp. LM3.2	8016566248	B. japonicum	8158151	9046	63.02
Bradyrhizobium sp. CCH5-F6	2879091575	B. japonicum	8163151	7988	64.12
Bradyrhizobium vignae LMG 28791	2881665667	B. japonicum	8175609	8065	63.21
Bradyrhizobium yuanmingense CGMCC 1.3531	2596583575	B. japonicum	8195566	7859	63.77
Bradyrhizobium sp. TSA1	2881178938	B. japonicum	8199267	7811	64.31
Bradyrhizobium yuanmingense CCBAU 10071	2617270741	B. japonicum	8201522	7860	63.77
Bradyrhizobium sp. RT6a	2935608549	B. japonicum	8203142	8030	63.13
Bradyrhizobium yuanmingense CCBAU 05623	2681813170	B. japonicum	8210122	8110	63.78
Bradyrhizobium canariense UBMA122	2874645413	B. japonicum	8214782	8189	63.07
Bradyrhizobium nanningense CCBAU 51757	2904666416	B. japonicum	8226587	8002	63.45
Bradyrhizobium sp. RT5a	2935847175	B. japonicum	8228321	8028	63.08
Bradyrhizobium sp.HAMBI 2116	2824679649	B. japonicum	8248951	8305	63.82
Bradyrhizobium forestalis INPA54B	2874612657	B. japonicum	8252029	7857	63.86
Bradyrhizobium sp. Gha	2651870130	B. japonicum	8253313	7980	62.87
Bradyrhizobium sp. RT3b	2935819856	B. japonicum	8261050	8042	63.03
Bradyrhizobium sp. CCBAU 15635	2681813169	B. japonicum	8265728	8001	63.81
Bradyrhizobium canariense UBMA061	2879142872	B. japonicum	8267021	8239	63.01
Bradyrhizobium canariense UBMA051	2908748079	B. japonicum	8273379	8221	62.99
Bradyrhizobium canariense UBMA195	2876818435	B. japonicum	8274608	8239	62.99
Bradyrhizobium canariense UBMA171	2879074833	B. japonicum	8279565	8247	62.98
Bradyrhizobium guangzhouense CCBAU 53424	2903727486	B. japonicum	8281579	8055	63.38
Bradyrhizobium sp. CCBAU 53338	3005718088	B. japonicum	8283608	8035	63.36
Bradyrhizobium sp. WBAH10	2922393267	B. japonicum	8285685	8019	63.87
Bradyrhizobium canariense UBMA192	2876771140	B. japonicum	8287509	8227	62.94
Bradyrhizobium nanningense CCBAU 53390	2874620515	B. japonicum	8290088	8025	63.44
Bradyrhizobium canariense UBMA060	2876800382	B. japonicum	8291234	8262	62.99
Bradyrhizobium liaoningense SZCCT0420	3005649199	B. japonicum	8293018	8121	63.7
Bradyrhizobium frederickii CNPSo 3426	2885393238	B. japonicum	8294086	8155	63.85
Bradyrhizobium sp. WSM4349	2515154112	B. japonicum	8294334	8114	63.14
Bradyrhizobium canariense UBMA052	2879127579	B. japonicum	8294491	8258	62.94
Bradyrhizobium guangzhouense CCBAU 53426	2906602504	B. japonicum	8295279	7819	63.45
Bradyrhizobium canariense UBMA050	2876779368	B. japonicum	8299015	8266	63.05
Bradyrhizobium canariense UBMA181	2874590934	B. japonicum	8299676	8294	62.97
Bradyrhizobium liaoningense SZCCT0399	3005665380	B. japonicum	8301925	8013	63.9
Bradyrhizobium sp. i1.15.2	2935984226	B. japonicum	8302647	8079	63.23
Bradyrhizobium frederickii CNPSo 3424	2885401394	B. japonicum	8325748	8196	63.93
Bradyrhizobium sp. LVM 105	2885366525	B. japonicum	8326213	8081	63.88
Bradyrhizobium sp. HAMBI 2127	2824696289	B. japonicum	8335049	8305	63.79
Bradyrhizobium sp. WSM1743	2513237092	B. japonicum	8341956	7982	63.38
Bradyrhizobium sp. GM2.2	2935975950	B. japonicum	8347125	8275	63.11
Bradyrhizobium sp. HAMBI 2126	2824687955	B. japonicum	8360029	8333	63.72
Bradyrhizobium manausense SZCCT0412	3005657325	B. japonicum	8360168	8050	63.62
Bradyrhizobium sp. HAMBI 2130	2824773399	B. japonicum	8360218	8069	63.68
Bradyrhizobium sp. HAMBI 2125	2824671348	B. japonicum	8369588	8300	63.73
Bradyrhizobium sp. Rc3b	2654587901	B. japonicum	8375670	7827	63.67
Bradyrhizobium canariense UBMAN05	2879119231	B. japonicum	8376411	8347	62.97
Bradyrhizobium iriomotense SZCCT0346	3005626094	B. japonicum	8380017	7947	64.46
Bradyrhizobium cajani 1010	2906652566	B. japonicum	8381257	7936	63.96
Bradyrhizobium sp. IAR9	2841983080	B. japonicum	8395090	8094	63.76
Bradyrhizobium sp. OAE829	2931808876	B. japonicum	8418455	8259	62.2
Bradyrhizobium sp. LTSP857	2740892460	B. japonicum	8425324	7963	63.29
Bradyrhizobium guangdongense CCBAU 51649	2847948219	B. japonicum	8437991	8300	63.26
Bradyrhizobium sp. SG09	2888404755	B. japonicum	8442078	8127	63.81
Bradyrhizobium sp. CCBAU 15544	2700989425	B. japonicum	8452751	8297	63.73
Bradyrhizobium sp. CF659	2609459633	B. japonicum	8465016	7878	64.52
Bradyrhizobium sp.HAMBI 2135	2824600985	B. japonicum	8488197	8395	63.83
Bradyrhizobium sp. HAMBI 2142	2824653114	B. japonicum	8493680	8314	63.76
Bradyrhizobium sachari BR 10555	2806310485	B. japonicum	8528547	7993	63.83
Bradyrhizobium sachari BR 10556	2806310487	B. japonicum	8530034	7999	63.83
Bradyrhizobium liaoningense CCNWSX0360 -JQ	2690315987	B. japonicum	8566650	8257	63.72
Bradyrhizobium sp. F1.1.1	2935908558	B. japonicum	8568796	8419	63.02
Bradyrhizobium sp. LTSP849	2740892459	B. japonicum	8569239	8087	63.24
Bradyrhizobium zhanjiangense CCBAU 51787	2879083081	B. japonicum	8587928	8493	63.16
Bradyrhizobium sp. F1.2.6	2935942939	B. japonicum	8599779	8436	63
Bradyrhizobium sp. F1.2.1	2935926038	B. japonicum	8601059	8449	63
Bradyrhizobium sp. F1.2.8	2935951376	B. japonicum	8602333	8445	63
Bradyrhizobium sp. F1.2.2	2935934488	B. japonicum	8602579	8450	63
Bradyrhizobium sp. F1.6.2	2935967501	B. japonicum	8603075	8448	63
Bradyrhizobium ottawaense OO99	2847939898	B. japonicum	8606328	8320	63.83
Bradyrhizobium betae Opo-243	2874628541	B. japonicum	8630250	8357	63.75
Bradyrhizobium sp. CIR1	2841957949	B. japonicum	8652217	8245	63.81
Bradyrhizobium sp. HAMBI 2134	2824609381	B. japonicum	8672835	8490	63.7
Bradyrhizobium sp. CIR18	2841966195	B. japonicum	8673214	8328	63.63
Bradyrhizobium neotropicale BR 10247	2744054633	B. japonicum	8678936	8245	63.6
Bradyrhizobium sp. ERR14	2841949485	B. japonicum	8680857	8463	63.69
Bradyrhizobium sp. AC87j1	2874636899	B. japonicum	8683180	8513	63.67
Bradyrhizobium sp. SBR1B	2841941048	B. japonicum	8688029	8436	63.59
Bradyrhizobium sp. AS23.2	2882872387	B. japonicum	8705448	8954	63.15
Bradyrhizobium sp. CCBAU 53340	3005594810	B. japonicum	8716512	8505	63.22
Bradyrhizobium sp. HAMBI 2151	2824714736	B. japonicum	8717648	9217	63.54
Bradyrhizobium sp. WSM1253	2508501042	B. japonicum	8719808	8498	63.14
Bradyrhizobium genosp. SA-3 Rp7b	2906643746	B. japonicum	8722424	8819	63.21
Bradyrhizobium sp. LB7.2	8016603502	B. japonicum	8731218	9621	62.83
Bradyrhizobium ottawaense USDA 4	2513237139	B. japonicum	8737671	8243	63.68
Bradyrhizobium sp. HAMBI 2137	2824644064	B. japonicum	8743947	9049	63.57
Bradyrhizobium sp. HAMBI 2152	2824723954	B. japonicum	8758240	9001	63.58
Bradyrhizobium ottawaense L2	2802429603	B. japonicum	8777136	8339	63.65
Bradyrhizobium sp. HAMBI 2136	2824635225	B. japonicum	8785348	8838	63.61
Bradyrhizobium sp. JR4.1	2936055302	B. japonicum	8785755	8583	62.98
Bradyrhizobium sp. WSM3983	2513237094	B. japonicum	8789602	8469	62.97
Bradyrhizobium sp. LB7.1	8016613128	B. japonicum	8794220	9430	62.81
Bradyrhizobium stylosanthis BR 446	2791355195	B. japonicum	8799153	8213	64.56
Bradyrhizobium sp. JR1.1	2936011229	B. japonicum	8801034	8594	63.06
Bradyrhizobium sp. JR4.3	2935648319	B. japonicum	8801166	8593	63.06
Bradyrhizobium sp. CIR3A	2838122688	B. japonicum	8803140	8489	63.59
Bradyrhizobium sp. JR1.5	2936019824	B. japonicum	8804134	8595	63.05
Bradyrhizobium sp. CCBAU 15615	2667527840	B. japonicum	8809412	8547	63.67
Bradyrhizobium sp. HAMBI 2149	2824626560	B. japonicum	8813858	8664	63.64
Bradyrhizobium sp. HAMBI 2133	2824617872	B. japonicum	8814715	8687	63.64
Bradyrhizobium hipponense aSej3	2906626472	B. japonicum	8826946	8785	62.86
Bradyrhizobium japonicum USDA 106	2928750445	B. japonicum	8828304	8517	63.67
Bradyrhizobium japonicum USDA 52	2927391869	B. japonicum	8831276	8525	63.67
Bradyrhizobium japonicum USDA 51	2927383351	B. japonicum	8831277	8517	63.67
Bradyrhizobium japonicum USDA 53	2927400395	B. japonicum	8834025	8523	63.67
Bradyrhizobium japonicum USDA 4	2926830058	B. japonicum	8836270	8533	63.67
Bradyrhizobium japonicum USDA 55	2927417472	B. japonicum	8837531	8533	63.67
Bradyrhizobium japonicum USDA 54	2927408919	B. japonicum	8846753	8552	63.66
Bradyrhizobium japonicum USDA 36	2927280394	B. japonicum	8868087	8707	64.01
Bradyrhizobium sp. WSM2793	2513237161	B. japonicum	8871253	8414	63.53
Bradyrhizobium sp. JR3.12	2936046547	B. japonicum	8903709	8754	62.99
Bradyrhizobium japonicum USDA 21	2926983644	B. japonicum	8905963	8607	64.15
Bradyrhizobium diazoefficiens 110spc4	2847922070	B. japonicum	8910608	8609	64.14
Bradyrhizobium sp. Cp5.3	2524023205	B. japonicum	8918781	8545	63.41
Bradyrhizobium sp. CIR48	2841974524	B. japonicum	8931498	8555	63.52
Bradyrhizobium diazoefficiens Y21	2816332527	B. japonicum	8933356	8504	64.03
Bradyrhizobium sp. BR13661	2936063886	B. japonicum	8939013	8625	63.02
Bradyrhizobium japonicum SEMIA 5080	2576861485	B. japonicum	8955776	7772	64.01
Bradyrhizobium sp. JR5.3	2935656913	B. japonicum	8965014	8836	62.99
Bradyrhizobium sp. JR1.7	2936028420	B. japonicum	8965941	8842	62.98
Bradyrhizobium japonicum Is-1	2645727859	B. japonicum	8983878	8490	63.99
Bradyrhizobium stylosanthis BR 510	2806310411	B. japonicum	8989507	8370	64.47
Bradyrhizobium japonicum USDA 124	2517093001	B. japonicum	9002274	8621	64.05
Bradyrhizobium sp. RT7a	2935616580	B. japonicum	9032984	8852	63.77
Bradyrhizobium sp. RT7b	2935855204	B. japonicum	9035059	8853	63.78
Bradyrhizobium sp. MOS001	2904681495	B. japonicum	9053121	8999	63.61
Bradyrhizobium campsiandrae INPA 394B	2996906042	B. japonicum	9084813	9051	63.63
Bradyrhizobium sp. WSM2254	2513237153	B. japonicum	9086516	8597	63.88
Bradyrhizobium diazoefficiens CCBAU 41267	2693429652	B. japonicum	9093357	8921	64
Bradyrhizobium japonicum USDA 110	637000038	B. japonicum	9105828	8402	64.06
Bradyrhizobium diazoefficiens USDA 110	2687453391	B. japonicum	9106064	8580	64.06
Bradyrhizobium japonicum USDA 20	2926974805	B. japonicum	9107645	8838	64.06
Bradyrhizobium sp. F1.13.3	2935916978	B. japonicum	9113783	9059	62.87
Bradyrhizobium japonicum SEMIA 417	2933577622	B. japonicum	9116884	8863	63.7
Bradyrhizobium japonicum USDA 91	2927886255	B. japonicum	9124142	9000	64.02
Bradyrhizobium lupini DSM 30140	2861120366	B. japonicum	9132369	8939	63.69
Bradyrhizobium japonicum FN1	2645727546	B. japonicum	9134728	8696	63.69
Bradyrhizobium japonicum USDA 44	2927336058	B. japonicum	9135627	8875	63.96
Bradyrhizobium sp. S3.5.5	2932809354	B. japonicum	9135765	8890	63.79
Bradyrhizobium diazoefficiens USDA 122	2718218025	B. japonicum	9136536	8627	63.96
Bradyrhizobium japonicum USDA 62	2927464213	B. japonicum	9138750	9009	64.02
Bradyrhizobium manausense BR3351	2645727897	B. japonicum	9139682	8848	62.88
Bradyrhizobium shewense ERR11	2617270735	B. japonicum	9163226	8634	63.23
Bradyrhizobium japonicum USDA 300	2891978429	B. japonicum	9181317	8943	63.91
Bradyrhizobium japonicum TXVA	2929615660	B. japonicum	9193770	9098	63.67
Bradyrhizobium japonicum USDA 6	2511231207	B. japonicum	9207384	8886	63.67
Bradyrhizobium japonicum USDA 50	2927374343	B. japonicum	9207921	9007	63.67
Bradyrhizobium japonicum USDA 41	2927317855	B. japonicum	9208764	9003	63.67
Bradyrhizobium sp. F1.13.1	8016630954	B. japonicum	9217207	9802	62.91
Bradyrhizobium japonicum E109	2654587706	B. japonicum	9224208	8763	63.66
Bradyrhizobium japonicum USDA 66a	2927501424	B. japonicum	9225047	9036	63.67
Bradyrhizobium japonicum USDA 73	2927848628	B. japonicum	9226167	9033	63.67
Bradyrhizobium huanghuaihaiense CGMCC 1.10948	2596583587	B. japonicum	9226856	8760	63.94
Bradyrhizobium sp. NAS80.1	2885409591	B. japonicum	9235467	9581	63.06
Bradyrhizobium japonicum USDA 500	2889281684	B. japonicum	9247384	9086	63.91
Bradyrhizobium diazoefficiens XF7	2849083465	B. japonicum	9269701	9151	63.89
Bradyrhizobium sp. LA6.1	2935694250	B. japonicum	9291695	9096	63.71
Bradyrhizobium sp. RT10b	2935801545	B. japonicum	9301974	9116	63.65
Bradyrhizobium japonicum USDA 30	2927012437	B. japonicum	9339327	9169	63.94
Bradyrhizobium japonicum TXEA	2929624759	B. japonicum	9339455	9277	63.64
Bradyrhizobium japonicum USDA 96	2927895256	B. japonicum	9340204	9165	63.94
Bradyrhizobium japonicum USDA 92	2927964518	B. japonicum	9340735	9160	63.94
Bradyrhizobium japonicum USDA 64	2927482708	B. japonicum	9340796	9163	63.94
Bradyrhizobium zhanjiangense CCBAU 51778	2847930680	B. japonicum	9342022	9217	62.94
Bradyrhizobium sp. I1.8.5	2936002035	B. japonicum	9362176	9193	63.65
Bradyrhizobium sp. RT3a	2935810662	B. japonicum	9401221	9193	63.54
Bradyrhizobium sp. RT11b	2941538514	B. japonicum	9402094	9233	63.59
Bradyrhizobium japonicum USDA 43	2927326859	B. japonicum	9410477	9198	63.57
Bradyrhizobium elkanii USDA 40	2927308661	B. japonicum	9411595	9193	63.57
Bradyrhizobium japonicum CCBAU 25435	2700989424	B. japonicum	9431377	9260	63.48
Bradyrhizobium brasilense R5	2654588101	B. japonicum	9444915	8977	63.65
Bradyrhizobium sp. JR18.2	2936037263	B. japonicum	9446081	9283	63.55
Bradyrhizobium sp. RT4b	2935837841	B. japonicum	9454360	9333	63.61
Bradyrhizobium sp. JR7.2	2935665750	B. japonicum	9571747	9472	63.58
Bradyrhizobium sp. Rc2d	2654588102	B. japonicum	9578216	9225	62.83
Bradyrhizobium japonicum SEMIA 5079	2576861420	B. japonicum	9583027	8705	63.54
Bradyrhizobium sp. LA6.8	2935750917	B. japonicum	9590372	9300	63.68
Bradyrhizobium sp. LA3.X	2935684952	B. japonicum	9590419	9297	63.68
Bradyrhizobium sp. LA8.1	2940556831	B. japonicum	9590747	9297	63.68
Bradyrhizobium japonicum USDA 59	2927445132	B. japonicum	9603408	9531	63.54
Bradyrhizobium sp. LA6.12	2935713505	B. japonicum	9608509	9326	63.67
Bradyrhizobium sp. LA6.3	2935722832	B. japonicum	9608746	9325	63.67
Bradyrhizobium japonicum USDA 115	2929346182	B. japonicum	9629130	9510	63.55
Bradyrhizobium sp. RT9b	2935873716	B. japonicum	9632195	9453	63.43
Bradyrhizobium japonicum USDA 114	2928758963	B. japonicum	9651281	9547	63.54
Bradyrhizobium sp. LCT2	2888378607	B. japonicum	9652610	9436	63.83
Bradyrhizobium sp. HAMBI 2150	2824704595	B. japonicum	9667483	10140	63.52
Bradyrhizobium japonicum USDA 78	2927857662	B. japonicum	9684322	9561	63.58
Bradyrhizobium japonicum USDA 58	2927435571	B. japonicum	9685572	9560	63.58
Bradyrhizobium japonicum USDA 57	2927426006	B. japonicum	9686149	9564	63.58
Bradyrhizobium sp. S3.2.12	2932784394	B. japonicum	9704911	9699	63.42
Bradyrhizobium sp. LA6.4	2935732158	B. japonicum	9706831	9378	63.63
Bradyrhizobium sp. LA6.7	2935741537	B. japonicum	9707219	9379	63.63
Bradyrhizobium japonicum USDA 38 (PacBio)	2927289102	B. japonicum	9740125	9599	63.52
Bradyrhizobium japonicum USDA 45	2927344934	B. japonicum	9740168	9599	63.52
Bradyrhizobium sp. S3.9.2	2932828146	B. japonicum	9745859	9763	63.59
Bradyrhizobium sp. USDA 3456	2904711408	B. japonicum	9771557	9545	63.57
Bradyrhizobium japonicum CCBAU 15618	2695420501	B. japonicum	9773198	9852	63.43
Bradyrhizobium sp. RT9a	2935864058	B. japonicum	9784707	9657	63.45
Bradyrhizobium sp. HAMBI 2128	2824753945	B. japonicum	9787441	9766	63.54
Bradyrhizobium niftali CNPSo 3448	2903717903	B. japonicum	9787683	9582	63.53
Bradyrhizobium sp. HAMBI 2129	2824763712	B. japonicum	9792355	9686	63.54
Bradyrhizobium arachidis LMG 26795	2654588141	B. japonicum	9793799	9386	63.63
Bradyrhizobium arachidis USDA 3384	2513237136	B. japonicum	9800269	9313	63.56
Bradyrhizobium sp. I1.7.5	2935992306	B. japonicum	9802711	9728	63.34
Bradyrhizobium japonicum CCBAU 15517	2700989423	B. japonicum	9814916	10253	63.41
Bradyrhizobium sp. LA7.1	2935760218	B. japonicum	9817913	9524	63.46
Bradyrhizobium sp. AZCC 2230	2984629909	B. japonicum	9820637	9572	63.09
Bradyrhizobium genosp. SA-4 CB756	2516653048	B. japonicum	9826880	9456	63.56
Bradyrhizobium sp. HAMBI 2115	2824661429	B. japonicum	9877870	9918	63.27
Bradyrhizobium sp. S3.14.4	8016511872	B. japonicum	9921665	10568	63.53
Bradyrhizobium sp. LA2.1	2935675223	B. japonicum	9928132	9728	63.5
Bradyrhizobium japonicum CCBAU 83623	2660238680	B. japonicum	9935708	10445	63.32
Bradyrhizobium sp. S3.9.1	2932818245	B. japonicum	9955613	9900	63.48
Bradyrhizobium sp. JR19.8	2935638405	B. japonicum	10015038	9913	63.41
Bradyrhizobium sp. EC3.3	2513237104	B. japonicum	10034502	9729	62.64
Bradyrhizobium sp. RT4a	2935827899	B. japonicum	10038562	9941	63.39
Bradyrhizobium japonicum CCBAU 15354	2700989422	B. japonicum	10045865	10437	63.34
Bradyrhizobium centrolobii BR 10245	2876761206	B. japonicum	10111113	9933	63.22
Bradyrhizobium japonicum J5	2718218430	B. japonicum	10138651	9644	63.31
Bradyrhizobium sp. LA6.10	2935703347	B. japonicum	10242284	10157	63.31
Bradyrhizobium japonicum USDA 35	2927270008	B. japonicum	10300319	10385	63.39
Bradyrhizobium japonicum USDA 37	2927572376	B. japonicum	10302758	10386	63.39
Bradyrhizobium japonicum USDA 3	2926819652	B. japonicum	10323870	10405	63.39
Bradyrhizobium japonicum Is-34	2645728093	B. japonicum	10325567	10011	63.05
Bradyrhizobium japonicum USDA 24	2926858379	B. japonicum	10325585	10409	63.39
Bradyrhizobium japonicum USDA 34	2926868789	B. japonicum	10327558	10410	63.39
Bradyrhizobium elkanii USDA 13	2926685140	B. japonicum	10327751	10399	63.39
Bradyrhizobium japonicum USDA 1	2926934687	B. japonicum	10328707	10401	63.39
Bradyrhizobium japonicum USDA 72	2927838209	B. japonicum	10330500	10418	63.39
Bradyrhizobium japonicum USDA 7	2927056046	B. japonicum	10357648	10432	63.39
Bradyrhizobium japonicum USDA 19	2926847893	B. japonicum	10372854	10485	63.39
Bradyrhizobium japonicum USDA 48	2927363871	B. japonicum	10381620	10471	63.38
Bradyrhizobium japonicum USDA 22	2926992252	B. japonicum	10411770	10513	63.37
Bradyrhizobium sp. LM2.7	8016583857	B. japonicum	10421953	11400	62.64
Bradyrhizobium japonicum USDA 32	2927030885	B. japonicum	10430807	10559	63.37
Bradyrhizobium japonicum UBMA197	2879099564	B. japonicum	10442239	10572	63.31
Bradyrhizobium japonicum USDA 123	2528768022	B. japonicum	10457665	10573	63.27
Bradyrhizobium diazoefficiens NK6	2687453119	B. japonicum	10475157	10579	63.55
Bradyrhizobium barranii apii 1S5	2922368715	B. japonicum	10654307	10683	63.39
Bradyrhizobium japonicum USDA 28	2926900373	B. japonicum	11101650	11446	63.24
Bradyrhizobium japonicum USDA 27	2927124413	B. japonicum	11114350	11456	63.24
Bradyrhizobium japonicum USDA 5	2926945089	B. japonicum	11232305	11407	63.24
Bradyrhizobium japonicum USDA 2	2926808079	B. japonicum	11368650	11572	63.2
Bradyrhizobium japonicum USDA 10	2927066479	B. japonicum	11536906	11753	63.16
Bradyrhizobium sp. URHA0002	2522572128	B. jicamae	6972827	6819	62.2
Bradyrhizobium archetypum WSM 1744	2922386360	B. jicamae	7017218	6906	62.26
Bradyrhizobium sp. AZCC 1620	8016721284	B. jicamae	7146314	6996	62.66
Bradyrhizobium sp. AZCC 2176	8013434970	B. jicamae	7146351	7005	62.66
Bradyrhizobium sp. AZCC 1721	8013473424	B. jicamae	7154877	7034	62.43
Bradyrhizobium sp. AZCC 1719	8012897366	B. jicamae	7200329	6907	62.64
Bradyrhizobium sp. KBS0725	2847900092	B. jicamae	7308410	6979	62.65
Bradyrhizobium sp. KBS0727	2847907072	B. jicamae	7308448	6982	62.65
Bradyrhizobium sp. AUGA SZCCT0158	3005579861	B. jicamae	7354080	7252	62.54
Bradyrhizobium sp. AZCC 1614	8013480463	B. jicamae	7411329	7166	62.49
Bradyrhizobium sp. AZCC 1588	8013487634	B. jicamae	7414024	7178	62.49
Bradyrhizobium australiense WSM 1791	2922361189	B. jicamae	7436256	7525	61.88
Bradyrhizobium sp. AZCC 1699	8013427566	B. jicamae	7551245	7399	62.3
Bradyrhizobium sp. AZCC 15878	8013452416	B. jicamae	7597594	7567	62.21
Bradyrhizobium sp. AZCC 1693	8013494817	B. jicamae	7609345	7450	62.74
Bradyrhizobium sp. AZCC 1708	8013465868	B. jicamae	7615593	7551	62.28
Bradyrhizobium sp. AZCC 1577	2984614483	B. jicamae	7744523	7648	62.26
Bradyrhizobium sp. AZCC 1610	2984622136	B. jicamae	7751184	7768	62.37
Bradyrhizobium sp. AUGA SZCCT0176	3005572326	B. jicamae	7792420	7530	62.44
Bradyrhizobium sp. LMTR 3	2874604998	B. jicamae	7834745	7658	62.27
Bradyrhizobium sp. AZCC 1678	8013502272	B. jicamae	7946813	7789	62.53
Bradyrhizobium murdochi WSM1741	2513237101	B. jicamae	7952346	7649	62.09
Bradyrhizobium sp. AUGA SZCCT0283	3005564292	B. jicamae	8068558	8029	62.39
Bradyrhizobium algeriense AZCC 1608	8013419536	B. jicamae	8102604	8025	62.45
Bradyrhizobium lablabi MT34	2698536699	B. jicamae	8150868	7935	62.34
Bradyrhizobium lablabi GAS522	2693429786	B. jicamae	8269569	8089	62.34
Bradyrhizobium paxllaeri LMTR 21	2791355199	B. jicamae	8271692	7940	62.48
Bradyrhizobium sp. sGM-13	8006994254	B. jicamae	8309700	8652	61.86
Bradyrhizobium icense LMTR 13	2721755755	B. jicamae	8322773	8038	62.03
Bradyrhizobium ottawaense GAS524	2693430034	B. jicamae	8339115	8199	62.31
Bradyrhizobium retamae Ro19	2731957960	B. jicamae	8466225	8421	61.87
Bradyrhizobium jicamae PAC68	2731957959	B. jicamae	8737329	8682	62.4
Bradyrhizobium sp. OAE819	2852578629	B. jicamae	8785144	8725	62.36
Bradyrhizobium lablabi CCBAU 23086	2731957961	B. jicamae	8815675	8678	62.63
Bradyrhizobium algeriense RST89	2876808645	B. jicamae	8824342	9789	62.14
Bradyrhizobium valentinum LmjM3	2731957957	B. jicamae	8845258	8871	61.92
Bradyrhizobium algeriense RST91	2879110137	B. jicamae	8907982	9093	62.18
Bradyrhizobium sp. sBnM-33	8006964411	B. jicamae	8966052	9231	61.59
Bradyrhizobium sp. CCBAU 051011	2889033259	B. jicamae	9099371	9186	61.99
Bradyrhizobium valentinum LmjM6	2731957958	B. jicamae	9146476	9015	61.88
Bradyrhizobium sp. JYMT SZCCT0428	3005554832	B. jicamae	9243757	9455	61.6
Bradyrhizobium sp. Tubmes 1238132	2935483490	B. jicamae	9326973	9088	62.34
Bradyrhizobium sp. AZCC 2262	2984655173	B. jicamae	9475967	9234	62.08
Bradyrhizobium sp. SRL28	8006984368	B. jicamae	9651211	9881	61.85
Bradyrhizobium genosp. AZCC 2289	8013441980	B. jicamae	10450701	10431	61.51
Bradyrhizobium erythrophlei GAS478	2698537050	B. jicamae	11738562	11899	61.36
Bradyrhizobium sp. TV2a.2	2513237141	Kakadu	8496279	8181	62.2
Bradyrhizobium sp. ARR65	2508501128	Kakadu	8613869	8310	62.01
Bradyrhizobium sp. KS-T3	2878413433	OTHER	6667305	6605	64.44
Nitrobacter winogradskyi Nb-255	637000193	Outgroup	3402093	3215	62.05
Afipia carboxidovorans OM5	2576861421	Outgroup	3745629	3770	62.4
Afipia carboxidovorans OM4	651053055	Outgroup	3839771	3625	62.36
Afipia carboxidovorans OM5	2510065041	Outgroup	3896074	3680	62.33
Nitrobacter vulgaris Ab1	2833164802	Outgroup	3900573	3982	59.83
Afipia massiliensis LC387	2636415688	Outgroup	4506186	4314	61.35
Rhodopseudomonas palustris BisB5	637000238	Outgroup	4892717	4501	64.81
Nitrobacter hamburgensis X14	637000192	Outgroup	5011522	4747	61.62
Afipia birgiae 34632	2551306146	Outgroup	5245459	5198	60.83
Afipia broomeae ATCC 49717	2537561905	Outgroup	5259998	5092	61.34
Bradyrhizobium sp. CCH4-A6	2903743493	Outgroup	5299950	5404	60.9
Rhodopseudomonas palustris HaA2	637000240	Outgroup	5331656	4788	66.04
Rhodopseudomonas palustris DX-1	649633091	Outgroup	5404117	5081	65.44
Rhodopseudomonas palustris CGA009	637000239	Outgroup	5467640	4918	65.03
Rhodopseudomonas palustris BisA53	639279312	Outgroup	5505494	4996	64.44
Rhodopseudomonas palustris BisB18	637000237	Outgroup	5513844	5028	64.96
Bradyrhizobium sp. CCH10-C7	2874599229	Outgroup	5592688	5768	60.72
Bradyrhizobium sp. CCH10-C7	2874599229	Outgroup	5592688	5768	60.72
Rhodopseudomonas palustris TIE-1	642555153	Outgroup	5744041	5377	64.86
Bradyrhizobium sp. AZCC 1564	8013459988	Outgroup	5994409	5875	58.78
Bradyrhizobium sp. NFR13	2602042107	Outgroup	6226103	5963	61.45
Bradyrhizobium sp. NFR13	2602042107	Outgroup	6226103	5963	61.45
Tardiphaga robiniae Vaf07	2684622744	Outgroup	6344545	5949	61.53
Bradyrhizobium sp. AZCC 2146	2984647657	Outgroup	7640769	7511	62.05
Bradyrhizobium sp. U87765 SZCCT0048	3005540859	Outgroup	7763626	7139	66.46
Bradyrhizobium sp. AZCC 2299	2984664412	Outgroup	8268589	8197	61.9
Bradyrhizobium sp. AZCC 2161	2984639486	Outgroup	8269941	8166	61.9
Bradyrhizobium sp. STM 3809	2513237312	Photosynthetic	7311748	6699	66.18
Bradyrhizobium sp. ORS278	640427104	Photosynthetic	7456587	6825	65.51
Bradyrhizobium aeschynomenes 83012	2922379399	Photosynthetic	7496850	6960	65.54
Bradyrhizobium aeschynomenes 81013	2922412092	Photosynthetic	7509578	6895	65.53
Bradyrhizobium aeschynomenes 83002	2922418988	Photosynthetic	7522254	6945	65.42
Bradyrhizobium sp. ORS285	2773857835	Photosynthetic	7797098	6982	65.19
Bradyrhizobium sp. ORS 375	2519103088	Photosynthetic	7859468	7143	65.49
Bradyrhizobium oligotrophicum S58	2597489926	Photosynthetic	8264165	7209	65.13
Bradyrhizobium sp. STM 3843	2597489900	Photosynthetic	8434788	7867	63.6
Bradyrhizobium sp. BTAi1	640427103	Photosynthetic	8493513	7819	64.81
Bradyrhizobium lablabi GAS165	2747843221	Soil 1	6132387	5907	62.5
Bradyrhizobium sediminis S2-11-2	8006892296	Soil 2	5450494	5282	63.92
Bradyrhizobium sp. dw_78	8006958611	Soil 2	6038584	5795	62.06
Bradyrhizobium sp. URHD0069	2561511129	Soil 2	6793945	6716	60.68
Bradyrhizobium sp. dw_411	8006951705	Soil 2	7319157	6901	61.11
Bradyrhizobium canariense GAS369	2693430033	Soil 2	7841944	7554	60.9
Bradyrhizobium lablabi GAS499	2698536816	Soil 2	7909999	7614	61.75
Bradyrhizobium erythrophlei GAS138	2695421015	Soil 2	9092036	9019	61.41
Bradyrhizobium erythrophlei GAS242	2695420948	Soil 2	9184651	9066	61.93
Bradyrhizobium lablabi SZCCT0009	3005703753	Soil 3	7240814	7033	63.21
Bradyrhizobium lablabi SZCCT0422	3005642042	Soil 3	7320283	7152	62.68
Bradyrhizobium erythrophlei GAS401	2695420919	Soil 3	7525117	7421	61.16
